# Supplementary material for: When play turns perilous: syncope in a young girl unmasked by electrocardiogram!
Source: Eur Heart J Case Rep. 2025 May 26;9(6):ytaf249. doi: 10.1093/ehjcr/ytaf249 (PMC12143956; doi:10.1093/ehjcr/ytaf249)
Supplement: ytaf249_Supplementary_Data [file ytaf249_supplementary_data.zip]

Archive with 1 entries (1 files):
- ytaf249_Supplementary_Data.zip
